# Supplementary material for: Expanding the genetic landscape of Usher syndrome type IV caused by pathogenic ARSG variants
Source: Clin Genet. 2024 Aug 28;107(1):44–55. doi: 10.1111/cge.14614 (PMC11608847; doi:10.1111/cge.14614)
Supplement: Supplementary file 1 — Table S1. Supporting Information. [file CGE-107-44-s003.xlsx]

## Sheet: Sheet1
Variant (NM_001267727.2)	Mutation type	Variant (protein)	Reference	NM_001267727.2		ENST00000448504.6	Predictions	GnomadV4.1 max AF	Allele count	Exon	predictions
c.91del	frameshift	p.(Thr31Glnfs*9)	this study	g.68307584del	p.(Thr31Glnfs*9)			0.0001059	127	2
c.986del	missense	p.(Gly329Glufs*35)	this study	g.68385067del	p.(Gly329Glufs*35)			0.00003379	1
c.338G>A	missense	p.Gly113Asp	Peter et al.	g.68343723G>A	p.(Gly113Asp)			0.00001667	5	3	PolyPhen: 1, SIFT:0, MetaLR: 0.545, MutationTaster:1, DANN: 0.999, GenoCanyon:1
c.638C>T	missense	p.Pro213Leu	this study	g.68356738C>T	p.(Pro213Leu)			0.00004801	11	6	PolyPhen: 1, SIFT: 0, MetaLR: 0.84, MutationTaster: 0.99, DANN: 1, GenoCanyon: 1).
c.1150C>T	missense	p.Arg384Trp	this study	g.68395131C>T	p.(Arg384Trp)			0.0001440	117	10	PolyPhen: 0.992, SIFT: 0.01, MetaLR: 0.55, MutationTaster: 1, DANN: 0.99, GenoCanyon:1)
c.219_454del	frameshift	p.(Val75*)	this study	g.68343584_68347180del	p.(Val75*)			/	/
c.296G>A	missense	p.Arg99His	this study	g.68343681G>A	p.(Arg99His)			0.00005489	13	3	PolyPhen: 1, SIFT: 0, REVEL: 0.68, EVE: 0.75, MutationTaster:1, DANN: 1, GenoCanyon: 1).
c.1303+5G>T	splice	p.?	this study	g.68401455G>T	p.? > fs			0.000001696	2		SpliceAI (donor loss: Δ 0.86, acceptor loss: Δ: 0.69), MaxEntScan: 10.9>3.9, NNSplice: 1>0, GeneSplicer:11.4>4.9	similarly predict a loss of the CDS.
c.1326del	frameshift	p.(Ser443Alafs*12)	Felde et al.	g.68420211del	p.(Ser443Alafs*12)			0.0001761	91
											3

## Sheet: Sheet2
Variant c.nomenclature	Variant p.nomenclature	gnomAD V4.1 Max AF	Allele count gnomAD V4	Exon	Variant predictions	Reference
c.91del	p.(Thr31Glnfs*9)	0.0001059	127	2	Nonsense-mediated decay	this study
c.219_454del	p.(Val75*)	/	/	3 _4	Nonsense-mediated decay	this study
c.1326del	p.(Ser443Alafs*12)	0.0001761	91	12	Truncated protein	Felde et al.
c.986del	p.(Gly329Glufs*35)	0.00003379	1	9	Nonsense-mediated decay	this study
c.338G>A	p.Gly113Asp	0.00001667	5	3	PolyPhen: 1, SIFT:0, MetaLR: 0.545, MutationTaster:1, DANN: 0.999, GenoCanyon:1	Peter et al.
c.638C>T	p.Pro213Leu	0.00004801	11	6	PolyPhen: 1, SIFT: 0, MetaLR: 0.84, MutationTaster: 0.99, DANN: 1, GenoCanyon: 1	this study
c.1150C>T	p.Arg384Trp	0.0001440	117	10	PolyPhen: 0.992, SIFT: 0.01, MetaLR: 0.55, MutationTaster: 1, DANN: 0.99, GenoCanyon:1	this study
c.296G>A	p.Arg99His	0.00005489	13	3	PolyPhen: 1, SIFT: 0, REVEL: 0.68, EVE: 0.75, MutationTaster:1, DANN: 1, GenoCanyon: 1	this study
c.1303+5G>T	p.?	0.000001696	2	11	SpliceAI (donor loss: Δ 0.86, acceptor loss: Δ: 0.69), MaxEntScan: 10.9>3.9, NNSplice: 1>0, GeneSplicer:11.4>4.9	this study
Supplemental Table 1: Table with all unique ARSG variants identified in this study, including c.nomenclature (according to transcript NM_001267727.2), corresponding p.nomenclature, gnomAD V4.1 allele count and maximum allele frequency (AF), as well as in silico predictions for all missense and splice variants. The reference for each of the identified variants is given.
